# Supplementary material for: Hierarchical Pt-In Nanowires for Efficient Methanol Oxidation Electrocatalysis
Source: Molecules. 2023 Feb 3;28(3):1502. doi: 10.3390/molecules28031502 (PMC9920629; doi:10.3390/molecules28031502)
Supplement: Supplementary file 1 [file molecules-28-01502-s001.zip]

Archive with 1 entries (1 files):
- molecules-2112305-supplementary.pdf
